# Supplementary material for: The Influence of Homologous Arm Length on Homologous Recombination Gene Editing Efficiency Mediated by SSB/CRISPR-Cas9 in Escherichia coli
Source: Microorganisms. 2024 May 29;12(6):1102. doi: 10.3390/microorganisms12061102 (PMC11205466; doi:10.3390/microorganisms12061102)
Supplement: Supplementary file 1 [file microorganisms-12-01102-s001.zip]

Archive with 1 entries (1 files):
- microorganisms-3041396-supplementary.pdf
